# Supplementary material for: Identification of DNA methylation biomarkers for risk of liver metastasis in early-stage colorectal cancer
Source: Clin Epigenetics. 2021 Jun 9;13:126. doi: 10.1186/s13148-021-01108-3 (PMC8190869; doi:10.1186/s13148-021-01108-3)
Supplement: Supplementary file 3 — Additional file 3: Table S1. Clinical characteristics of the 81 samples from 59 CRC patients included in this study. Table S2. Final 213 prognositc DMRs in Stage II CRC patients. Table S3. Wilcox test results between different age/smoking group for the 213 prognositic DMRs. Table S4. LOOCV model performances. Table S5. Wilcox test results between different age/smoking group for the 23 LIM-predictive DMRs. [file 13148_2021_1108_MOESM3_ESM.xlsx]

## Sheet: Table S1
Supplementary table S1
Clinical characteristics of the 81 samples from 59 CRC patients included in this study
Patient ID	Sex	Age	Smoke	Sample ID	Type	Stage	LIM*	LUM**	DoSP***	DoDM****
P57	Male	58	Yes	S74	Tumor adjacent	I	No	Yes	2016-02-24	2017-03-06
P59	Male	40	No	S80	Tumor adjacent	I	Yes	No	2017-07-05	2018-10-30
P01	Female	60	No	S02	Tumor adjacent	II unfavourable prognosis	Yes	No	2016-04-12	2018-12-01
P32	Female	63	No	S36	Tumor adjacent	II unfavourable prognosis	Yes	No	2017-08-02	2019-01-16
P37	Female	63	No	S43	Tumor adjacent	II unfavourable prognosis	No	Yes	2013-07-17	2015-05-14
P38	Female	48	No	S46	Tumor adjacent	II unfavourable prognosis	No	Yes	2015-05-05	2017-07-05
P54	Male	71	No	S64	Tumor adjacent	II unfavourable prognosis	No	Yes	2016-06-17	2017-06-27
P54	Male	71	No	S66	Tumor adjacent	II unfavourable prognosis	No	Yes	2016-06-17	2017-06-27
P55	Male	42	Yes	S68	Tumor adjacent	II unfavourable prognosis	No	Yes	2014-07-03	2017-06-07
P56	Male	64	No	S71	Tumor adjacent	II unfavourable prognosis	Yes	No	2014-07-17	2017-07-26
P58	Female	59	No	S77	Tumor adjacent	II unfavourable prognosis	Yes	No	2016-09-14	2018-07-05
P02	Male	76	No	S05	Primary Tumor	I	No	No	2012-03-20	no metastasis till 2019
P03	Male	51	No	S06	Primary Tumor	I	No	No	2012-03-22	no metastasis till 2019
P06	Female	44	No	S09	Primary Tumor	I	No	No	2012-04-10	no metastasis till 2019
P07	Male	64	No	S10	Primary Tumor	I	No	No	2012-04-12	no metastasis till 2019
P08	Male	58	Yes	S11	Primary Tumor	I	No	No	2012-04-18	no metastasis till 2019
P12	Female	54	No	S15	Primary Tumor	I	No	No	2015-05-21	no metastasis till 2019
P19	Female	54	No	S22	Primary Tumor	I	No	No	2012-06-19	no metastasis till 2019
P23	Male	59	Yes	S26	Primary Tumor	I	No	No	2012-07-03	no metastasis till 2019
P27	Male	52	No	S30	Primary Tumor	I	No	No	2012-07-11	no metastasis till 2019
P57	Male	58	Yes	S73	Primary Tumor	I	No	Yes	2016-02-24	2017-03-06
P59	Male	40	No	S79	Primary Tumor	I	Yes	No	2017-07-05	2018-10-30
P15	Male	43	Yes	S18	Primary Tumor	II favourable prognosis	No	No	2012-06-19	no metastasis till 2019
P16	Female	65	Yes	S19	Primary Tumor	II favourable prognosis	No	No	2012-06-19	no metastasis till 2019
P17	Male	66	Yes	S20	Primary Tumor	II favourable prognosis	No	No	2012-06-20	no metastasis till 2019
P18	Female	56	No	S21	Primary Tumor	II favourable prognosis	No	No	2012-06-28	no metastasis till 2019
P20	Male	75	Yes	S23	Primary Tumor	II favourable prognosis	No	No	2012-06-19	no metastasis till 2019
P21	Male	50	Yes	S24	Primary Tumor	II favourable prognosis	No	No	2012-06-27	no metastasis till 2019
P22	Male	62	Yes	S25	Primary Tumor	II favourable prognosis	No	No	2012-06-28	no metastasis till 2019
P24	Male	78	No	S27	Primary Tumor	II favourable prognosis	No	No	2012-06-28	no metastasis till 2019
P25	Male	59	Yes	S28	Primary Tumor	II favourable prognosis	No	No	2017-07-11	no metastasis till 2019
P26	Female	57	No	S29	Primary Tumor	II favourable prognosis	No	No	2012-07-16	no metastasis till 2019
P28	Male	71	No	S31	Primary Tumor	II favourable prognosis	No	No	2012-07-12	no metastasis till 2019
P30	Male	72	No	S33	Primary Tumor	II favourable prognosis	No	No	2012-08-22	no metastasis till 2019
P31	Male	40	No	S34	Primary Tumor	II favourable prognosis	No	No	2012-12-26	no metastasis till 2019
P36	Male	75	No	S41	Primary Tumor	II favourable prognosis	No	No	2013-06-25	no metastasis till 2019
P39	Male	46	Yes	S48	Primary Tumor	II favourable prognosis	No	No	2013-07-24	no metastasis till 2019
P40	Female	61	No	S49	Primary Tumor	II favourable prognosis	No	No	2013-10-31	no metastasis till 2019
P44	Female	50	No	S53	Primary Tumor	II favourable prognosis	No	No	2013-10-31	no metastasis till 2019
P48	Male	70	No	S57	Primary Tumor	II favourable prognosis	No	No	2013-12-31	no metastasis till 2019
P49	Male	50	Yes	S58	Primary Tumor	II favourable prognosis	No	No	2014-01-07	no metastasis till 2019
P50	Female	52	No	S59	Primary Tumor	II favourable prognosis	No	No	2013-12-31	no metastasis till 2019
P51	Female	74	No	S60	Primary Tumor	II favourable prognosis	No	No	2014-01-09	no metastasis till 2019
P01	Female	60	No	S01	Primary Tumor	II unfavourable prognosis	Yes	No	2016-04-12	2018-12-01
P04	Female	63	No	S07	Primary Tumor	II unfavourable prognosis	Yes	No	2012-04-10	2014-03-26
P05	Female	70	No	S08	Primary Tumor	II unfavourable prognosis	Yes	No	2012-04-18	2014-12-01
P09	Male	56	No	S12	Primary Tumor	II unfavourable prognosis	Yes	No	2012-04-12	2016-01-01
P10	Female	61	Unknown	S13	Primary Tumor	II unfavourable prognosis	No	Yes	2012-05-03	2014-08-27
P11	Male	66	Yes	S14	Primary Tumor	II unfavourable prognosis	Yes	No	2012-05-02	2016-10-01
P13	Male	62	No	S16	Primary Tumor	II unfavourable prognosis	Yes	No	2012-05-23	2015-04-01
P14	Female	54	No	S17	Primary Tumor	II unfavourable prognosis	Yes	No	2012-06-13	2013-08-20
P29	Male	64	No	S32	Primary Tumor	II unfavourable prognosis	No	Yes	2012-07-19	2012-07-19
P32	Female	63	No	S35	Primary Tumor	II unfavourable prognosis	Yes	No	2017-08-02	2019-01-16
P33	Male	54	No	S38	Primary Tumor	II unfavourable prognosis	Yes	No	2013-08-01	2013-12-01
P37	Female	63	No	S42	Primary Tumor	II unfavourable prognosis	No	Yes	2013-07-17	2015-05-14
P38	Female	48	No	S45	Primary Tumor	II unfavourable prognosis	No	Yes	2015-05-05	2017-07-05
P54	Male	71	No	S63	Primary Tumor	II unfavourable prognosis	No	Yes	2016-06-17	2017-06-27
P55	Male	42	Yes	S67	Primary Tumor	II unfavourable prognosis	No	Yes	2014-07-03	2017-06-07
P56	Male	64	No	S70	Primary Tumor	II unfavourable prognosis	Yes	No	2014-07-17	2017-07-26
P58	Female	59	No	S76	Primary Tumor	II unfavourable prognosis	Yes	No	2016-09-14	2018-07-05
P34	Male	52	No	S39	Primary Tumor	IV	Yes	Yes	2013-05-22	2013-05-22
P35	Male	53	No	S40	Primary Tumor	IV	Yes	No	2013-06-17	2013-10-21
P41	Male	65	No	S50	Primary Tumor	IV	Yes	No	2013-09-18	2013-10-26
P42	Female	52	No	S51	Primary Tumor	IV	Yes	No	2013-10-29	2013-10-29
P43	Male	50	Yes	S52	Primary Tumor	IV	Yes	No	2013-10-22	2013-12-10
P45	Female	64	No	S54	Primary Tumor	IV	Yes	No	2013-10-29	2013-11-29
P46	Male	46	Yes	S55	Primary Tumor	IV	Yes	Yes	2013-11-06	2014-09-01
P47	Male	61	No	S56	Primary Tumor	IV	Yes	No	2013-12-24	2013-12-24
P52	Female	58	No	S61	Primary Tumor	IV	Yes	No	2014-01-22	2014-02-12
P53	Female	43	No	S62	Primary Tumor	IV	Yes	No	2014-02-25	2015-06-01
P01	Female	62	No	S03	Metastastic Tumor	II unfavourable prognosis	Yes	No	2016-04-12	2018-12-01
P01	Female	62	No	S04	Metastastic Tumor	II unfavourable prognosis	Yes	No	2016-04-12	2018-12-01
P32	Female	65	No	S37	Metastastic Tumor	II unfavourable prognosis	Yes	No	2017-08-02	2019-01-16
P37	Female	68	No	S44	Metastastic Tumor	II unfavourable prognosis	No	Yes	2013-07-17	2015-05-14
P38	Female	49	No	S47	Metastastic Tumor	II unfavourable prognosis	No	Yes	2015-05-05	2017-07-05
P54	Male	74	No	S65	Metastastic Tumor	II unfavourable prognosis	No	Yes	2016-06-17	2017-06-27
P55	Male	45	Yes	S69	Metastastic Tumor	II unfavourable prognosis	No	Yes	2014-07-03	2017-06-07
P56	Male	68	No	S72	Metastastic Tumor	II unfavourable prognosis	Yes	No	2014-07-17	2017-07-26
P57	Male	59	Yes	S75	Metastastic Tumor	I	No	Yes	2016-02-24	2017-03-06
P58	Female	60	No	S78	Metastastic Tumor	II unfavourable prognosis	Yes	No	2016-09-14	2018-07-05
P59	Male	42	No	S81	Metastastic Tumor	I	Yes	No	2017-07-05	2018-10-30
*: LIM = liver metastasis
**: LUM = lung metastasis
***: DoSP = surgery date on which primary tumor samples were obtained
****: DoDM = date on which metastasis were diagnosed; patients' no metastasis till 2019 status were confirmed by a most recent follow up in 2019

## Sheet: Table S2 
Supplementary table S2
Final 213 prognositc DMRs in Stage II CRC patients
DMR position	Gene name	P value for trend test	Methylation differences (%)	Q value	Type of DMR
chr8.38260001.38261000	LETM2;RP11-350N15.3	4.78979e-05	18.3542	0.000124192	hyper
chr2.219133001.219134000	AAMP;PNKD	6.42826e-05	10.6545	0.0384266	hyper
chr19.53497001.53498000	ZNF702P	7.04589e-05	10.2485	3.17773e-88	hypo
chr4.56411001.56412000	CLOCK;RP11-528I4.2	0.000116781	12.0635	2.76612e-05	hyper
chr13.111115001.111116000	COL4A2-AS2	0.000170665	11.3284	0.00106905	hyper
chr9.14910001.14911000	FREM1	0.000194855	11.0341	4.21809e-42	hypo
chr12.3308001.3309000	TSPAN9	0.000349735	13.8012	8.01334e-10	hyper
chr1.117208001.117209000	IGSF3	0.00051583	12.2463	1.46488e-06	hyper
chr2.108157001.108158000	AC096669.3	0.000590421	18.9028	4.21481e-07	hyper
chr7.66118001.66119000	LOC100996437;RP4-756H11.3	0.000591595	10.7077	7.76283e-06	hyper
chr5.6337001.6338000	CTD-2324F15.2;LINC02145	0.00157659	11.2007	2.88163e-11	hyper
chr13.57459001.57460000	RN7SKP6	0.00161197	17.0532	0.000440359	hyper
chr8.64322001.64323000	IFITM8P	0.0016755	12.1913	0.0019283	hyper
chr8.41510001.41511000	NKX6-3	0.00194515	13.6161	6.74761e-08	hyper
chr6.32605001.32606000	HLA-DQA1	0.00209045	11.1614	1.19188e-07	hyper
chr10.78906001.78907000	RP11-180I22.2	0.00216306	10.8707	0.00351227	hyper
chr4.8620001.8621000	CPZ	0.00224055	16.6768	5.05499e-20	hyper
chr6.63937001.63938000	SPTLC1P3	0.00230732	15.0218	6.62469e-06	hyper
chr8.107072001.107073000	RP11-152P17.2;ZFPM2-AS1	0.00279973	11.6923	2.54376e-10	hyper
chr1.118147001.118148000	AL157902.3;FAM46C;LOC100996263	0.0029689	10.2926	1.26266e-06	hyper
chr17.79671001.79672000	RP13-1032I1.7	0.00309412	16.3976	0.000187431	hypo
chr6.72925001.72926000	RIMS1	0.00336214	18.8728	5.17547e-08	hyper
chr10.52436001.52437000	NUTM2HP	0.00345955	10.1581	0.000241764	hyper
chr17.80735001.80736000	AC068014.1;AC068014.2	0.00366336	15.1813	7.89118e-71	hyper
chr2.70630001.70631000	AC022201.4	0.0037454	22.7674	1.16142e-05	hyper
chr14.105396001.105397000	PLD4	0.00378488	10.5367	5.62199e-10	hyper
chr3.150921001.150922000	GPR171	0.00382999	16.3329	0.000812568	hyper
chr11.78803001.78804000	CTD-2337I7.1	0.00391157	15.2158	2.38182e-06	hyper
chr8.6819001.6820000	DEFA9P	0.0041315	22.7344	4.95337e-06	hyper
chr2.33862001.33863000	HNRNPA1P61	0.00455791	12.9121	0.0280399	hyper
chr4.8619001.8620000	CPZ	0.00460545	19.3093	1.00599e-14	hyper
chr6.26018001.26019000	HIST1H1A	0.00476159	11.1443	1.63782e-78	hyper
chr10.106425001.106426000	SORCS3-AS1	0.00514585	15.0049	8.66116e-05	hyper
chr6.37186001.37187000	TMEM217	0.00530324	15.8884	0.00168404	hyper
chr2.865001.866000	AC113607.1;LINC01115	0.00559107	14.0303	3.92608e-41	hypo
chr1.17038001.17039000	ESPNP	0.00577184	10.6836	1.1609e-22	hyper
chr6.126066001.126067000	RP11-624M8.1	0.00599817	11.5341	0.0033445	hyper
chr4.122721001.122722000	EXOSC9	0.00613232	11.8143	5.22497e-07	hypo
chr11.122830001.122831000	ATP5F1P5	0.00633338	13.4751	5.36693e-07	hyper
chr8.94751001.94752000	RBM12B;RBM12B-AS1;RP11-10N23.5	0.00647068	13.5366	0.0305028	hypo
chr2.237965001.237966000	AC105760.3;LOC93463	0.00662829	11.5886	9.60856e-06	hyper
chr20.58035001.58036000	PIEZO1P1	0.00716474	15.3972	3.38749e-07	hyper
chr17.19482001.19483000	AC025627.7	0.00728062	10.863	0.0128153	hyper
chr10.85984001.85985000	LRIT2	0.00729446	10.3317	0.000401827	hypo
chr12.121352001.121353000	CLIC1P1	0.00748875	16.006	7.40427e-05	hyper
chr6.29592001.29593000	GABBR1	0.00775499	15.9735	3.45871e-06	hyper
chr1.114694001.114695000	SYT6	0.00801064	13.6237	1.38387e-07	hyper
chr11.831001.832000	CD151	0.00813742	12.0178	6.61798e-68	hyper
chr7.150821001.150822000	AGAP3	0.0086251	14.2782	9.20607e-05	hyper
chr13.28023001.28024000	MTIF3	0.00878164	10.8462	4.30988e-15	hypo
chr19.15591001.15592000	PGLYRP2	0.00891377	10.6053	0.000132735	hyper
chr17.34330001.34331000	CCL14;CCL15;CCL15-CCL14	0.0089168	10.2279	3.16865e-12	hypo
chr11.66498001.66499000	SPTBN2	0.00896125	18.5796	2.20012e-05	hyper
chr8.11618001.11619000	C8orf49	0.00932055	11.2366	0.000649417	hyper
chr1.32109001.32110000	PEF1;RP11-73M7.6;RP11-73M7.9	0.00932791	10.4691	7.63009e-06	hyper
chr2.219884001.219885000	CCDC108	0.00975534	18.548	1.59429e-11	hyper
chr7.4168001.4169000	SDK1	0.00975971	22.6267	4.27022e-29	hyper
chr6.112115001.112116000	FYN	0.0103678	11.9618	8.72922e-21	hyper
chr22.39642001.39643000	PDGFB	0.0105052	14.7522	0.00121336	hyper
chr6.41214001.41215000	TREML5P	0.0105065	10.6327	0.000171395	hyper
chr22.51175001.51176000	ACR	0.0105163	12.6196	2.61213e-05	hyper
chr2.241861001.241862000	AC104809.3	0.0105197	11.15	6.11417e-09	hyper
chr6.126306001.126307000	TRMT11	0.0108205	10.8289	0.00056617	hypo
chr15.32607001.32608000	RP13-395E19.2	0.0113362	11.5325	3.02943e-36	hyper
chr9.132585001.132586000	TOR1A	0.0116697	17.7921	2.09875e-11	hyper
chr15.25339001.25340000	SNORD116-24	0.0118488	12.0404	1.58037e-20	hyper
chr14.22985001.22986000	TRAJ26;TRAJ27;TRAJ28	0.0119463	13.6417	0.0322984	hyper
chr14.76874001.76875000	ESRRB	0.0122024	13.9017	1.06684e-15	hyper
chr3.150920001.150921000	GPR171	0.0125544	10.3815	0.000314396	hyper
chr6.165723001.165724000	C6orf118	0.0125652	11.6274	4.15526e-16	hyper
chr7.38309001.38310000	TRGJ1	0.0130859	19.4331	2.26103e-05	hyper
chr6.160932001.160933000	LPAL2	0.01331	13.1676	9.79478e-08	hyper
chr19.38022001.38023000	ZNF793	0.0135811	12.4019	0.00266991	hyper
chr4.141491001.141492000	UCP1	0.0140814	22.2781	1.374e-06	hyper
chr8.41135001.41136000	CTD-3080F16.3	0.0140872	10.737	0.000187342	hyper
chr14.25103001.25104000	GZMB	0.0143114	10.9655	6.69174e-08	hyper
chr19.18078001.18079000	KCNN1	0.014319	13.4255	4.72996e-14	hyper
chr8.54624001.54625000	RP11-463C14.1	0.014436	23.2867	3.91045e-08	hyper
chr10.17172001.17173000	CUBN	0.0146893	18.4722	1.33803e-06	hyper
chr14.32475001.32476000	RP11-187E13.2	0.0147224	10.8564	8.46253e-10	hyper
chr5.1224001.1225000	SLC6A18	0.0147342	12.9887	6.44159e-14	hyper
chr1.145441001.145442000	TXNIP	0.0149446	11.7611	1.7526e-06	hypo
chr7.141646001.141647000	CLEC5A	0.0149489	10.7561	2.36362e-12	hyper
chr7.139207001.139208000	CLEC2L	0.0152735	13.5994	0.00244013	hypo
chr1.171306001.171307000	TOP1P1	0.0155794	16.8558	4.49201e-07	hyper
chr17.38520001.38521000	GJD3	0.0156059	15.7673	2.94884e-24	hyper
chr19.49342001.49343000	PLEKHA4	0.0160566	12.8384	1.05243e-22	hyper
chr13.21101001.21102000	CRYL1	0.0162816	14.7515	6.727e-21	hypo
chr5.43396001.43397000	CCL28	0.0165158	11.516	5.07087e-19	hyper
chr12.52215001.52216000	RP11-923I11.4;RP11-923I11.7	0.0165187	10.1365	5.06373e-33	hyper
chr8.131354001.131355000	ASAP1	0.0168561	15.9235	5.45319e-05	hyper
chr7.128543001.128544000	KCP	0.0173948	10.9926	0.0148949	hyper
chr8.146080001.146081000	COMMD5	0.0174314	12.5832	0.0004053	hyper
chr11.4745001.4746000	KRT8P49	0.017472	10.9489	2.44857e-06	hyper
chr17.35717001.35718000	ACACA	0.0179193	10.3852	0.0406359	hyper
chr7.98249001.98250000	NPTX2	0.0179758	13.7569	8.36105e-126	hypo
chr7.142423001.142424000	TRBV27	0.0184527	16.4689	7.64269e-07	hyper
chr17.46110001.46111000	COPZ2	0.0186774	10.4002	0.0180083	hyper
chr1.210612001.210613000	HHAT	0.0186898	10.6547	2.12978e-05	hyper
chr17.39638001.39639000	KRT35	0.0186954	13.2268	4.30693e-06	hyper
chr12.8473001.8474000	RP11-113C12.4;RP11-90D4.3	0.0189993	12.7461	2.39245e-08	hyper
chr1.2430001.2431000	PLCH2	0.0192738	10.1393	2.91952e-13	hyper
chr3.150805001.150806000	MED12L	0.0192738	10.0242	1.86443e-07	hyper
chr22.40296001.40297000	GRAP2	0.0194193	13.2576	0.0170241	hyper
chr3.75630001.75631000	CTD-2026G6.3	0.0195169	13.4807	0.00064678	hyper
chr7.128354001.128355000	FAM71F1	0.019541	14.4956	8.37143e-17	hyper
chr3.149420001.149421000	WWTR1	0.0198915	13.7994	0.0114906	hyper
chr2.242524001.242525000	RNA5SP122	0.020092	12.6138	9.58357e-14	hyper
chr7.29872001.29873000	WIPF3	0.0204561	14.6481	0.0123725	hyper
chr22.37583001.37584000	C1QTNF6	0.020499	10.3501	0.00026945	hypo
chr6.42123001.42124000	GUCA1A;RP1-139D8.6	0.0209258	14.7285	2.08226e-08	hyper
chr7.2727001.2728000	AMZ1	0.0211138	10.0654	9.09523e-29	hypo
chr17.76897001.76898000	CTD-2373H9.5	0.0218196	14.7178	3.98208e-82	hyper
chr3.150996001.150997000	P2RY14	0.0221051	16.0016	1.59946e-17	hyper
chr12.10961001.10962000	TAS2R8	0.0226676	18.3643	2.52606e-06	hyper
chr17.38516001.38517000	CTD-2267D19.3	0.0228889	10.9554	0.00481104	hypo
chr20.23806001.23807000	CST2	0.0233508	10.8064	1.2029e-05	hyper
chr19.55043001.55044000	KIR3DX1	0.023352	10.8432	1.00144e-06	hyper
chr1.111773001.111774000	CHI3L2	0.0235201	11.2676	0.00565326	hyper
chr1.1366001.1367000	RP4-758J18.10	0.0236764	16.4987	2.62085e-33	hypo
chr7.48129001.48130000	UPP1	0.0236764	12.9457	2.62817e-127	hyper
chr7.47066001.47067000	MRPL42P4	0.0242319	12.2268	0.036667	hyper
chr11.124055001.124056000	OR10D3	0.0249254	12.8366	0.00302668	hyper
chr17.40191001.40192000	CTD-2132N18.4;ZNF385C	0.0249883	17.287	6.55897e-19	hyper
chr13.74805001.74806000	LINC00402	0.0253155	10.5548	0.00094534	hyper
chr2.106679001.106680000	C2orf40	0.0255359	12.7324	0.0020535	hyper
chr17.39191001.39192000	KRTAP1-3	0.0258577	12.9992	0.00470738	hyper
chr11.122733001.122734000	CRTAM	0.0262453	19.0135	8.51087e-05	hyper
chr8.50242001.50243000	RN7SKP294	0.0263067	20.1229	1.11534e-06	hyper
chr2.218750001.218751000	TNS1	0.026318	11.9005	0.00116912	hyper
chr1.231765001.231766000	DISC1	0.0263599	11.7598	8.80361e-20	hyper
chr8.63776001.63777000	RP11-442A17.2	0.0263599	15.3954	6.25969e-59	hyper
chr8.134028001.134029000	TG	0.0267081	12.7327	9.42494e-12	hyper
chr9.104358001.104359000	PPP3R2	0.0267135	10.0935	5.72215e-05	hyper
chr16.87841001.87842000	RP4-536B24.3	0.0270437	10.9426	0.00603113	hyper
chr15.68923001.68924000	CORO2B	0.0270538	20.1241	2.12036e-06	hyper
chr6.32292001.32293000	HNRNPA1P2	0.0270872	15.9799	0.00922587	hyper
chr18.56116001.56117000	MIR122	0.0272816	13.1348	0.026684	hyper
chr12.124866001.124867000	RP11-408I18.9	0.0274196	23.4029	7.71479e-15	hyper
chr15.86687001.86688000	AGBL1	0.0277785	11.6075	0.00128245	hyper
chr12.48215001.48216000	HDAC7	0.0277855	11.6567	1.32253e-06	hypo
chr2.71206001.71207000	ANKRD53	0.0285463	11.1533	1.33314e-22	hyper
chr11.18600001.18601000	UEVLD	0.0286109	17.5351	7.37009e-07	hyper
chr22.39354001.39355000	APOBEC3A	0.0292579	15.1888	0.0032697	hyper
chr7.150811001.150812000	AGAP3	0.0300872	10.4489	6.32391e-67	hyper
chr21.40379001.40380000	AF064858.8	0.0301682	10.5938	0.00428183	hyper
chr21.35303001.35304000	LINC00649	0.0308332	16.1597	2.4913e-15	hypo
chr2.20650001.20651000	AC023137.2	0.031279	14.7022	2.27997e-10	hypo
chr3.70048001.70049000	RP11-460N16.1;SAMMSON	0.0312863	12.9065	8.86792e-26	hypo
chr6.10405001.10406000	HIPSTR;TFAP2A	0.0312878	11.1101	6.44331e-29	hyper
chr14.107218001.107219000	IGHV3-74	0.0316696	13.6487	8.94478e-08	hyper
chr6.72088001.72089000	MIR30C2	0.0322895	10.3931	0.00317971	hyper
chr11.56409001.56410000	OR5AP2	0.0329287	14.3141	2.86627e-05	hyper
chr11.4936001.4937000	OR51G2	0.0333705	10.0058	6.29402e-05	hyper
chr5.121645001.121646000	SNCAIP	0.033746	14.1186	0.000454244	hyper
chr8.49430001.49431000	RP11-567J20.3	0.033768	16.4549	5.33914e-07	hyper
chr9.139639001.139640000	LCN10;LCN6;LOC100128593	0.034218	12.8004	1.05681e-05	hyper
chr8.98290001.98291000	TSPYL5	0.0342555	11.0958	2.08319e-160	hyper
chr12.33593001.33594000	SYT10	0.0346358	13.844	2.08194e-07	hyper
chr4.44679001.44680000	GUF1	0.0349478	18.9137	3.72426e-09	hyper
chr1.6099001.6100000	KCNAB2	0.0351013	14.5005	6.20392e-08	hyper
chr15.91500001.91501000	RCCD1	0.0351459	17.3642	7.17229e-168	hyper
chr9.79281001.79282000	AL359314.1	0.0351459	13.1117	4.73694e-40	hyper
chr14.76873001.76874000	ESRRB	0.0355888	10.5724	5.64493e-09	hyper
chr1.155103001.155104000	EFNA1	0.0360543	12.1099	4.3504e-19	hypo
chr12.101189001.101190000	ANO4	0.0367831	13.2109	0.0353639	hyper
chr19.54252001.54253000	MIR521-1;MIR522;RNU6-751P	0.0369531	11.5156	2.04503e-05	hypo
chr17.40673001.40674000	AC067852.1	0.0369695	10.5969	0.00113847	hypo
chr12.118797001.118798000	TAOK3	0.0377136	10.4415	0.0340278	hypo
chr14.76869001.76870000	ESRRB	0.0379018	11.584	1.32697e-05	hyper
chr12.66765001.66766000	GRIP1	0.0383111	14.9841	0.00803728	hyper
chr15.25323001.25324000	SNORD116-13;SNORD116-14	0.0384059	10.7417	1.33515e-08	hyper
chr12.54368001.54369000	HOTAIR	0.0389076	11.2424	8.25712e-68	hypo
chr8.67587001.67588000	C8orf44	0.0398278	12.0605	0.00030939	hyper
chr10.134597001.134598000	RP11-288G11.3	0.0398998	12.1443	3.01992e-19	hyper
chr11.55703001.55704000	OR5I1	0.0402558	17.6971	1.05305e-09	hyper
chr8.33397001.33398000	RP11-10D7.5;SNORA70	0.0406563	15.3249	0.00267264	hyper
chr14.22964001.22965000	TRAJ42;TRAJ43;TRAJ44	0.0407154	10.1916	0.00880602	hyper
chr2.132796001.132797000	AC093787.1	0.0409115	13.6358	3.59328e-63	hypo
chr19.12223001.12224000	ZNF788	0.0409907	17.2509	0.000108516	hyper
chr1.154376001.154377000	IL6R	0.0414212	10.0946	7.33633e-07	hyper
chr6.111412001.111413000	RNU6-960P	0.0416084	12.3289	0.0231943	hyper
chr6.134856001.134857000	RP11-557H15.4	0.0418959	13.9672	0.000127403	hyper
chr5.76247001.76248000	CRHBP	0.0419413	13.1657	9.59793e-06	hyper
chr13.31309001.31310000	ALOX5AP	0.0419449	14.1596	5.58281e-17	hyper
chr16.86234001.86235000	RP11-805I24.3	0.0424356	14.5998	2.4609e-08	hyper
chr2.209011001.209012000	CRYGB	0.0429008	15.4371	1.7448e-05	hyper
chr6.39900001.39901000	MOCS1	0.0429986	10.1085	1.38573e-12	hyper
chr11.18062001.18063000	TPH1	0.0430716	28.645	4.80856e-06	hyper
chr11.71331001.71332000	OR7E4P	0.0434446	21.0053	0.00494468	hyper
chr19.18495001.18496000	GDF15;MIR3189	0.0434723	16.3423	6.10278e-09	hypo
chr19.46529001.46530000	CTC-344H19.4	0.0435123	11.9295	0.000268747	hyper
chr11.329001.330000	IFITM3	0.0437631	10.2566	0.0227599	hyper
chr6.73919001.73920000	KHDC1P1	0.0438547	15.6548	0.00847766	hyper
chr1.236079001.236080000	RNU6-968P	0.0445674	10.3484	2.63928e-08	hyper
chr17.39525001.39526000	KRT33B	0.0451553	11.2246	1.05706e-09	hyper
chr7.141542001.141543000	PRSS37	0.0451753	12.1046	5.37276e-08	hyper
chr17.38717001.38718000	CCR7	0.0451826	17.6286	1.17648e-28	hyper
chr9.130913001.130914000	LCN2	0.0451865	13.2532	2.40699e-19	hyper
chr1.238655001.238656000	KRT18P32	0.0455415	16.5392	8.57955e-05	hyper
chr19.54183001.54184000	MIR519E;MIR520F	0.0457238	10.762	5.2117e-06	hyper
chr20.31775001.31776000	SOCS2P1	0.0460659	12.5287	0.0133624	hyper
chr17.15522001.15523000	CDRT1	0.0468654	12.4736	1.10555e-13	hypo
chr10.135382001.135383000	SPRN;SPRNP1;SYCE1	0.0468839	12.3086	2.42639e-18	hyper
chr2.105977001.105978000	AC012360.6	0.0473583	16.5533	0.000668332	hyper
chr2.27650001.27651000	NRBP1	0.0473879	12.5529	0.00247524	hypo
chr21.9968001.9969000	TEKT4P2	0.0474634	15.9803	5.40856e-165	hyper
chr19.54175001.54176000	MIR1323;MIR498	0.0475707	11.103	0.0189555	hyper
chr11.6805001.6806000	OR2AG1	0.0485584	10.4977	0.0449405	hyper
chr8.6796001.6797000	DEFA4	0.0486346	11.5571	7.33868e-14	hyper
chr1.34325001.34326000	HMGB4	0.0490718	16.8313	0.000433745	hyper
chr19.42386001.42387000	ARHGEF1	0.0492282	14.3324	3.61616e-18	hyper
chr16.1428001.1429000	AL031721.1;UNKL	0.049834	10.2728	3.2847e-34	hyper

## Sheet: Table S3
Supplementary table S3
Wilcox test results between different age/smoking group for the 213 prognositic DMRs
DMR position	Age group (< 60 vs >= 60)		Smoking group (Yes vs No)
	q-value	Significance level*	q-value	Significance level
chr10.17172001.17173000	0.968146	NS	0.50207	NS
chr10.52436001.52437000	0.968146	NS	0.592531	NS
chr10.78906001.78907000	0.968146	NS	0.772268	NS
chr10.85984001.85985000	0.968146	NS	0.838791	NS
chr10.106425001.106426000	0.887606	NS	0.735273	NS
chr10.134597001.134598000	0.968146	NS	0.586371	NS
chr10.135382001.135383000	0.968146	NS	0.735273	NS
chr11.329001.330000	0.968146	NS	0.924554	NS
chr11.831001.832000	0.968146	NS	0.607076	NS
chr11.4745001.4746000	0.887606	NS	0.876256	NS
chr11.4936001.4937000	0.968146	NS	0.783304	NS
chr11.6805001.6806000	0.968146	NS	0.905441	NS
chr11.18062001.18063000	0.968146	NS	0.838791	NS
chr11.18600001.18601000	0.968146	NS	0.919867	NS
chr11.55703001.55704000	0.968146	NS	0.95361	NS
chr11.56409001.56410000	0.994532	NS	0.735273	NS
chr11.66498001.66499000	0.968146	NS	0.909827	NS
chr11.71331001.71332000	0.968146	NS	0.444038	NS
chr11.78803001.78804000	1	NS	0.95361	NS
chr11.122733001.122734000	0.968146	NS	0.90062	NS
chr11.122830001.122831000	0.968146	NS	0.50207	NS
chr11.124055001.124056000	1	NS	0.90959	NS
chr12.3308001.3309000	0.968146	NS	0.969971	NS
chr12.8473001.8474000	0.968146	NS	0.871942	NS
chr12.10961001.10962000	0.968146	NS	0.477485	NS
chr12.33593001.33594000	0.968146	NS	0.469481	NS
chr12.48215001.48216000	0.968146	NS	0.924554	NS
chr12.52215001.52216000	0.968146	NS	0.559062	NS
chr12.54368001.54369000	0.968146	NS	0.938536	NS
chr12.66765001.66766000	0.968146	NS	0.493757	NS
chr12.101189001.101190000	0.968146	NS	0.735273	NS
chr12.118797001.118798000	0.968146	NS	0.905441	NS
chr12.121352001.121353000	0.968146	NS	0.838791	NS
chr12.124866001.124867000	0.968146	NS	0.735273	NS
chr13.21101001.21102000	0.829893	NS	0.838791	NS
chr13.28023001.28024000	0.968146	NS	0.714271	NS
chr13.31309001.31310000	0.968146	NS	0.493757	NS
chr13.57459001.57460000	1	NS	0.756844	NS
chr13.74805001.74806000	0.968146	NS	0.768255	NS
chr13.111115001.111116000	0.968146	NS	0.565228	NS
chr14.22964001.22965000	0.994532	NS	0.585723	NS
chr14.22985001.22986000	0.968146	NS	0.960553	NS
chr14.25103001.25104000	0.968146	NS	0.745936	NS
chr14.32475001.32476000	0.968146	NS	0.943117	NS
chr14.76869001.76870000	0.968146	NS	0.919867	NS
chr14.76873001.76874000	0.994532	NS	0.938536	NS
chr14.76874001.76875000	0.968146	NS	0.890785	NS
chr14.105396001.105397000	0.898765	NS	0.890785	NS
chr14.107218001.107219000	0.968146	NS	0.734784	NS
chr15.25323001.25324000	0.968146	NS	0.969971	NS
chr15.25339001.25340000	0.968146	NS	0.905441	NS
chr15.32607001.32608000	1	NS	0.444038	NS
chr15.68923001.68924000	0.968146	NS	0.905441	NS
chr15.86687001.86688000	0.968146	NS	0.559062	NS
chr15.91500001.91501000	0.968146	NS	0.95361	NS
chr16.1428001.1429000	0.968146	NS	0.756844	NS
chr16.86234001.86235000	0.968146	NS	0.444038	NS
chr16.87841001.87842000	0.968146	NS	0.735273	NS
chr17.15522001.15523000	1	NS	0.969971	NS
chr17.19482001.19483000	0.968146	NS	0.684176	NS
chr17.34330001.34331000	0.898765	NS	0.559062	NS
chr17.35717001.35718000	0.968146	NS	0.323689	NS
chr17.38516001.38517000	0.968146	NS	0.838791	NS
chr17.38520001.38521000	0.968146	NS	0.27606	NS
chr17.38717001.38718000	0.968146	NS	1	NS
chr17.39191001.39192000	0.968146	NS	0.198975	NS
chr17.39525001.39526000	0.968146	NS	0.856672	NS
chr17.39638001.39639000	0.968146	NS	0.756844	NS
chr17.40191001.40192000	0.998595	NS	0.838791	NS
chr17.40673001.40674000	0.887606	NS	0.876256	NS
chr17.46110001.46111000	0.994532	NS	0.734784	NS
chr17.76897001.76898000	1	NS	0.735273	NS
chr17.79671001.79672000	0.978817	NS	0.839244	NS
chr17.80735001.80736000	0.968146	NS	0.938536	NS
chr18.56116001.56117000	0.968146	NS	0.839244	NS
chr19.12223001.12224000	0.968146	NS	0.592531	NS
chr19.15591001.15592000	0.829893	NS	0.890785	NS
chr19.18078001.18079000	0.968146	NS	0.554198	NS
chr19.18495001.18496000	0.968146	NS	0.924554	NS
chr19.38022001.38023000	0.968146	NS	0.734784	NS
chr19.42386001.42387000	0.968146	NS	0.734784	NS
chr19.46529001.46530000	0.968146	NS	0.585723	NS
chr19.49342001.49343000	0.968146	NS	0.871942	NS
chr19.53497001.53498000	1	NS	0.559062	NS
chr19.54175001.54176000	1	NS	0.733557	NS
chr19.54183001.54184000	0.968146	NS	0.666188	NS
chr19.54252001.54253000	0.968146	NS	0.838791	NS
chr19.55043001.55044000	0.968146	NS	0.890785	NS
chr1.1366001.1367000	0.829893	NS	0.469481	NS
chr1.2430001.2431000	0.978817	NS	0.27606	NS
chr1.6099001.6100000	0.978817	NS	0.684176	NS
chr1.17038001.17039000	1	NS	0.90119	NS
chr1.32109001.32110000	0.968146	NS	0.714473	NS
chr1.34325001.34326000	0.992412	NS	0.839244	NS
chr1.111773001.111774000	0.898765	NS	0.839244	NS
chr1.114694001.114695000	0.968146	NS	0.592531	NS
chr1.117208001.117209000	0.968146	NS	0.838791	NS
chr1.118147001.118148000	0.968146	NS	0.918939	NS
chr1.145441001.145442000	0.968146	NS	0.839244	NS
chr1.154376001.154377000	0.968146	NS	0.918939	NS
chr1.155103001.155104000	0.898765	NS	0.735273	NS
chr1.171306001.171307000	0.968146	NS	0.666188	NS
chr1.210612001.210613000	0.994532	NS	0.938536	NS
chr1.231765001.231766000	1	NS	0.890785	NS
chr1.236079001.236080000	0.968146	NS	0.559062	NS
chr1.238655001.238656000	0.968146	NS	0.924554	NS
chr20.23806001.23807000	0.968146	NS	0.756844	NS
chr20.31775001.31776000	0.968146	NS	0.666188	NS
chr20.58035001.58036000	0.968146	NS	0.50207	NS
chr21.9968001.9969000	0.968146	NS	0.323689	NS
chr21.35303001.35304000	0.829893	NS	0.905441	NS
chr21.40379001.40380000	0.994532	NS	0.772268	NS
chr22.37583001.37584000	0.968146	NS	0.838544	NS
chr22.39354001.39355000	0.968146	NS	0.735273	NS
chr22.39642001.39643000	1	NS	0.838791	NS
chr22.40296001.40297000	0.92421	NS	0.735273	NS
chr22.51175001.51176000	0.994532	NS	0.734784	NS
chr2.865001.866000	0.968146	NS	0.932239	NS
chr2.20650001.20651000	0.968146	NS	0.654025	NS
chr2.27650001.27651000	0.994532	NS	0.735273	NS
chr2.33862001.33863000	0.968146	NS	0.871942	NS
chr2.70630001.70631000	0.968146	NS	0.526041	NS
chr2.71206001.71207000	0.968146	NS	0.838791	NS
chr2.105977001.105978000	0.968146	NS	0.666188	NS
chr2.106679001.106680000	1	NS	0.938536	NS
chr2.108157001.108158000	0.968146	NS	0.559062	NS
chr2.132796001.132797000	0.968146	NS	0.95361	NS
chr2.209011001.209012000	0.994532	NS	0.734784	NS
chr2.218750001.218751000	0.968146	NS	0.969971	NS
chr2.219133001.219134000	0.972395	NS	0.585723	NS
chr2.219884001.219885000	0.898765	NS	0.969971	NS
chr2.237965001.237966000	0.968146	NS	0.733557	NS
chr2.241861001.241862000	0.994532	NS	0.943117	NS
chr2.242524001.242525000	0.968146	NS	0.654025	NS
chr3.70048001.70049000	0.968146	NS	0.90959	NS
chr3.75630001.75631000	1	NS	0.493757	NS
chr3.149420001.149421000	0.968146	NS	0.554198	NS
chr3.150805001.150806000	0.383407	NS	0.838791	NS
chr3.150920001.150921000	0.898765	NS	0.666188	NS
chr3.150921001.150922000	0.968146	NS	0.607076	NS
chr3.150996001.150997000	0.968146	NS	0.666188	NS
chr4.8619001.8620000	0.994532	NS	0.871942	NS
chr4.8620001.8621000	0.968146	NS	0.969971	NS
chr4.44679001.44680000	0.968146	NS	0.27606	NS
chr4.56411001.56412000	0.968146	NS	0.856672	NS
chr4.122721001.122722000	0.968146	NS	0.890785	NS
chr4.141491001.141492000	0.898765	NS	0.838791	NS
chr5.1224001.1225000	0.968146	NS	0.734784	NS
chr5.6337001.6338000	0.968146	NS	0.734784	NS
chr5.43396001.43397000	0.898765	NS	0.50207	NS
chr5.76247001.76248000	1	NS	0.838791	NS
chr5.121645001.121646000	0.994532	NS	0.559062	NS
chr6.10405001.10406000	0.994532	NS	0.90959	NS
chr6.26018001.26019000	0.968146	NS	0.50207	NS
chr6.29592001.29593000	1	NS	0.839244	NS
chr6.32292001.32293000	0.968146	NS	0.673444	NS
chr6.32605001.32606000	0.968146	NS	0.932239	NS
chr6.37186001.37187000	0.994532	NS	0.735273	NS
chr6.39900001.39901000	0.841491	NS	0.862022	NS
chr6.41214001.41215000	0.968146	NS	0.838544	NS
chr6.42123001.42124000	0.887606	NS	0.493757	NS
chr6.63937001.63938000	0.887606	NS	0.395126	NS
chr6.72088001.72089000	0.887606	NS	0.798118	NS
chr6.72925001.72926000	1	NS	0.838791	NS
chr6.73919001.73920000	0.968146	NS	0.909827	NS
chr6.111412001.111413000	1	NS	0.198975	NS
chr6.112115001.112116000	0.968146	NS	0.734784	NS
chr6.126066001.126067000	0.968146	NS	0.666188	NS
chr6.126306001.126307000	0.968146	NS	0.862022	NS
chr6.134856001.134857000	0.968146	NS	0.559062	NS
chr6.160932001.160933000	0.968146	NS	0.991396	NS
chr6.165723001.165724000	1	NS	0.27606	NS
chr7.2727001.2728000	0.968146	NS	0.876256	NS
chr7.4168001.4169000	0.968146	NS	0.526041	NS
chr7.29872001.29873000	0.968146	NS	0.905441	NS
chr7.38309001.38310000	0.968146	NS	0.565228	NS
chr7.47066001.47067000	0.968146	NS	0.586371	NS
chr7.48129001.48130000	0.968146	NS	0.666188	NS
chr7.66118001.66119000	0.968146	NS	0.876256	NS
chr7.98249001.98250000	0.968146	NS	0.50207	NS
chr7.128354001.128355000	0.887606	NS	0.27606	NS
chr7.128543001.128544000	0.968146	NS	0.714473	NS
chr7.139207001.139208000	0.968146	NS	0.890785	NS
chr7.141542001.141543000	0.994532	NS	0.838791	NS
chr7.141646001.141647000	1	NS	0.50207	NS
chr7.142423001.142424000	0.968146	NS	0.735273	NS
chr7.150811001.150812000	0.968146	NS	0.890785	NS
chr7.150821001.150822000	0.968146	NS	0.27606	NS
chr8.6796001.6797000	1	NS	0.750253	NS
chr8.6819001.6820000	0.968146	NS	0.78525	NS
chr8.11618001.11619000	0.968146	NS	0.905441	NS
chr8.33397001.33398000	0.887606	NS	0.876256	NS
chr8.38260001.38261000	0.994532	NS	0.493757	NS
chr8.41135001.41136000	0.968146	NS	0.938536	NS
chr8.41510001.41511000	1	NS	0.735273	NS
chr8.49430001.49431000	0.968146	NS	0.924554	NS
chr8.50242001.50243000	0.968146	NS	0.798118	NS
chr8.54624001.54625000	0.968146	NS	0.838791	NS
chr8.63776001.63777000	0.917746	NS	0.684176	NS
chr8.64322001.64323000	0.968146	NS	0.938536	NS
chr8.67587001.67588000	0.968146	NS	0.756844	NS
chr8.94751001.94752000	0.968146	NS	0.27606	NS
chr8.98290001.98291000	0.898765	NS	0.586371	NS
chr8.107072001.107073000	0.968146	NS	0.862022	NS
chr8.131354001.131355000	0.968146	NS	0.27606	NS
chr8.134028001.134029000	0.968146	NS	0.666188	NS
chr8.146080001.146081000	0.998595	NS	0.50207	NS
chr9.14910001.14911000	0.898765	NS	0.734784	NS
chr9.79281001.79282000	0.968146	NS	0.890785	NS
chr9.104358001.104359000	0.968146	NS	0.969971	NS
chr9.130913001.130914000	0.994532	NS	0.839244	NS
chr9.132585001.132586000	0.968146	NS	0.862022	NS
chr9.139639001.139640000	1	NS	0.735273	NS
*: NS, not significant (q value > 0.1)

## Sheet: Table S4
Supplementary table S4
LOOCV model performances
AUC		Real		PPV/NPV
0.7015		LIM	no-LIM
Predict	LIM	16	11	0.5926
	no-LIM	6	26	0.8125
Sensitivity/Specificity		0.7273	0.7027	Accuracy
				0.7119

## Sheet: Table S5
Supplementary table S5
Wilcox test results between different age/smoking group for the 23 LIM-predictive DMRs
DMR position	Age group (< 60 vs >= 60)		Smoking group (Yes vs No)
	q-value	Significance level	q-value	Significance level
chr11.1861001.1862000	0.796582	NS	0.779668	NS
chr11.12097001.12098000	0.813556	NS	0.686228	NS
chr12.66765001.66766000	0.796582	NS	0.272161	NS
chr12.90907001.90908000	0.796582	NS	0.852885	NS
chr13.111289001.111290000	0.796582	NS	0.272161	NS
chr16.1344001.1345000	0.796582	NS	0.779668	NS
chr17.29641001.29642000	0.796582	NS	0.268375	NS
chr17.63739001.63740000	0.813556	NS	0.426713	NS
chr19.39314001.39315000	0.796582	NS	0.280294	NS
chr1.200977001.200978000	0.796582	NS	0.943372	NS
chr22.18530001.18531000	0.813556	NS	0.486968	NS
chr2.75504001.75505000	0.796582	NS	0.779668	NS
chr2.113994001.113995000	0.93936	NS	0.280294	NS
chr2.136279001.136280000	0.796582	NS	1	NS
chr2.241626001.241627000	0.796582	NS	0.380518	NS
chr4.44679001.44680000	0.796582	NS	0.106527	NS
chr4.153039001.153040000	0.813556	NS	0.852885	NS
chr7.34344001.34345000	0.796582	NS	1	NS
chr7.51148001.51149000	0.796582	NS	0.486968	NS
chr8.72468001.72469000	0.796582	NS	0.380518	NS
chr8.99394001.99395000	0.796582	NS	0.486968	NS
chr9.110248001.110249000	0.796582	NS	0.912339	NS
chr9.139591001.139592000	0.796582	NS	1	NS
*: NS, not significant (q value > 0.1)
